# Supplementary material for: A Qualitative Study on Young Women’s Lives Prior to and Four Years after Youth Detention: Examining the Good Lives Model’s Aetiological Assumptions
Source: Int J Environ Res Public Health. 2021 Nov 11;18(22):11830. doi: 10.3390/ijerph182211830 (PMC8625703; doi:10.3390/ijerph182211830)
Supplement: Supplementary file 1 [file ijerph-18-11830-s001.zip]

Archive with 2 entries (2 files):
- 1. Supplementary tables.pdf
- 1. Supplementary text.pdf
